# Supplementary material for: Application of Biochar on Soil Improvement and Speciation Transformation of Heavy Metal in Constructed Wetland
Source: Biology (Basel). 2025 May 7;14(5):515. doi: 10.3390/biology14050515 (PMC12108646; doi:10.3390/biology14050515)
Supplement: Supplementary file 1 [file biology-14-00515-s001.zip]

Archive with 1 entries (1 files):
- biology-3574671-supplementary.pdf
